# Supplementary material for: Molecular basis of interactions between CaMKII and α-actinin-2 that underlie dendritic spine enlargement
Source: eLife. 2023 Jul 25;12:e85008. doi: 10.7554/eLife.85008 (PMC10484527; doi:10.7554/eLife.85008)
Supplement: Figure 6—source data 2. [file elife-85008-fig6-data2.zip]

Archive with 1 entries (1 files):
- Actinin_Fig6_SourceData2_UncroppedBlots.pdf
